# Supplementary material for: Protein Profile and Simulated Digestive Behavior of Breast Milk from Overweight and Normal Weight Mothers
Source: Foods. 2021 Apr 18;10(4):887. doi: 10.3390/foods10040887 (PMC8074095; doi:10.3390/foods10040887)
Supplement: Supplementary file 1 [file foods-10-00887-s001.zip]

Archive with 1 entries (1 files):
- foods-1179562-supplementary.pdf
